# Supplementary material for: Supercharged ferritin nanocages enable universal cytosolic protein delivery
Source: Nat Commun. 2026 Jun 9;17:7319. doi: 10.1038/s41467-026-74247-x (PMC13402336; doi:10.1038/s41467-026-74247-x)
Supplement: Supplementary file 6 — Source Data [file 41467_2026_74247_MOESM6_ESM.xlsx]

## Sheet: Fig.2C
Figure 2C Cellular uptake efficiency of Fn+.
	MCF10A cell lines
	Surface charge	Mean fluorescence intensity
		αCD71-
	-168	12028	14611	18028
	-120	19596	23858	24546
	-72	28358	34893	262817
	-24	41546	38214	48643
	+24	65755	76234	85948
	+72	104893	126423	116578
	+120	162817	189777	172232
	+168	287316	267345	296396
	+192	388214	428267	455258
	+216	458324	520384	511904
	+240	639147	715302	685302
	+264	1792947	2078320	1843200
	+288	2753856	2903200	3194560
	+312	4193563	3823940	4363390
	MDA-MB-231 cell lines
	Surface charge	Mean fluorescence intensity
		αCD71-			αCD71+
	-168	12194	12470	12984	2305	2470	2984
	-120	12177	12870	12938	2653	2870	2938
	-72	12301	14543	14512	2721	3543	2512
	-24	14654	15932	15643	3748	4932	3643
	+24	14739	16234	15948	3978	4234	4948
	+72	20247	16423	16578	8120	9423	9578
	+120	30422	29777	27232	14567	16777	18232
	+168	77127	67345	56396	37669	49345	68396
	+192	89909	78267	55258	47030	63267	89258
	+216	169440	120384	121904	102064	120384	141904
	+240	185931	157302	115302	119418	147302	185302
	+264	258783	237832	204320	186389	207832	244320
	+288	346562	290320	319456	286945	300032	351945
	+312	406148	382394	363390	353128	371239	412339

## Sheet: Fig.3A
Fig.3A Representative particle size distributions of Single Block, Nanoparticles, and Microparticles.
	Size (d.nm)	Intensity (%)
		Single Block	Nanoparticle	Microparticle
	0.4	0	0	0
	0.4632	0	0	0
	0.5365	0	0	0
	0.6213	0	0	0
	0.7195	0	0	0
	0.8332	0	0	0
	0.9649	0	0	0
	1.117	0	0	0
	1.294	0	0	0
	1.499	0	0	0
	1.736	0	0	0
	2.01	0	0	0
	2.328	0	0	0
	2.696	0	0	0
	3.122	0	0	0
	3.615	0	0	0
	4.187	0	0	0
	4.849	0	0	0
	5.615	0	0	0
	6.503	0	0	0
	7.531	0	0	0
	8.721	0	0	0
	10.1	0	0	0
	11.7	6.4	0	0
	13.54	21.5	0	0
	15.69	29.9	0	0
	18.17	23.5	0	0
	21.04	12.5	0	0
	24.36	4.7	0	0
	28.21	1.2	0	0
	32.67	0.2	0	0
	37.84	0	0	0
	43.82	0	0	0
	50.75	0	0.177	0
	58.77	0	2.4	0
	68.06	0	6.7	0
	78.82	0	11.9	0
	91.28	0	16.3	0
	105.7	0	18.4	0
	122.4	0	17.4	0
	141.8	0	13.4	0
	164.2	0	7.89	0
	190.1	0	2.78	0
	220.2	0	0	0
	255	0	0	0
	295.3	0	0	0
	342	0	0	0
	396.1	0	0	0
	458.7	0	0	0
	531.2	0	0	0.8
	615.1	0	0	5
	712.4	0	0	12.7
	825	0	0	19.5
	955.4	0	0	21
	1106	0	0	17.5
	1281	0	0	12.1
	1484	0	0	7
	1718	0	0	3.2
	1990	0	0	1
	2305	0	0	0.2
	2669	0	0	0
	3091	0	0	0
	3580	0	0	0
	4145	0	0	0
	4801	0	0	0
	5560	0	0	0
	6439	0	0	0
	7456	0	0	0
	8635	0	0	0
	10000	0	0	0

## Sheet: Fig.3D
Fig.3D Particle size distributions of complex formed by supercharged ferritin with different net charges with various proteins and peptides.
	Surface charge	Size (d.nm)
	-168	1814	5016	1848	4591	2786	2295	2146	2350	5590	5560	5163	5306	4595	2157	3144	1566	1370	2146	2295	2295	184	206	301	746
	-120	2733	4488	2538	1518	2075	1896	1462	1756	1420	1081	3879	1870	1748	3312	1441	1626	1808	2256	2157	2041	165	338	99	748	2245	3756
	-72	2190	2501	1760	1709	1704	2325	1696	1123	1369	1218	1204	830	2342	1870	1808	1655	1757	677	1446	781	45	167	225	401	2234	3420
	-24	1439	1433	1430	1880	1998	1121	1218	1304	1171	1081	1557	953	1157	950	1005	1329	1674	1401	853	1229	56	88	2071	3383	4046	3289
	+24	1053	1176	1342	1334	1243	1049	1453	995	781	1612	2439	1534	845	995	824	1899	1001	1333	1879	1985	2864	1467	13	1235	2397	1609	2366	2155	2044	2233	2160	2655	2443
	+72	1536	2303	1439	1565	1402	2743	1332	2346	1534	1303	1443	2317	2398	2284	1154	353	1375	1061	1561	914	1853	1356	1735	45	2136	3423
	+120	191	280	244	175	130	161	166	167	184	189	191	220	67	135	255	239	98	208	146	168	723	360	101	92	74	284	221	115	127	113	128	208	81	115	100	146	109	329	377	186	448	746	690	368	401	257	351	255
	+168	414	279	161	184	174	141	161	189	191	165	374	256	115	165	135	96	167	313	216	215	491	303	77	123	317	209	218	221	174	182	185	307	209	86	78	151	106	107	218	223	377	240	156	117	92	101	197	341
	+192	206	173	135	190	112	135	109	99	191	165	206	187	126	102	244	231	199	203	177	240	156	92	101	329	445	199	204	215	216	99	146	167	281	104	114	126	337	221	126	178	191	115	114	80	174	101	98	134
	+216	114	205	175	113	98	78	154	218	174	182	183	92	104	114	175	173	156	117	154	129	145	137	115	147	218	225	307	191	119	127	99	78	157	176	258	156	146	175	160	156	117	154	117	104	175	213	117	145
	+240	13	27	25	20	12	11	26	38	22	10	7	7	23	10	14	21	22	25	12	16	17	30	1390	2563	19	19	13	15	15	14
	+264	11	8	15	17	8	8	13	12	17	15	19	32	19	11	22	24	19	17	15	20	9	2353	17	539	16	9	11	14
	+288	19	18	13	13	16	18	11	15	8	21	24	17	10	28	27	20	12	11	15	15	9	12	784	1367	18	10	12	12	18	25
	+312	12	16	14	13	12	17	12	9	13	18	17	14	15	30	15	11	17	8	13	15	15	27	1004	1977	15
[truncated: 8 more columns]

## Sheet: Fig.3E&F
Fig.3E&F Flow cytometric analysis of the uptake efficiency from pFn+@GFP (+120 to +312) in MDA-MB-231 and C6 cells.
	MDA-MB-231 cell line
	Surface charge	Mean fluorescence intensity
	Blank	4487	4782	5034
	+120	805192	823020	780302
	+168	1358923	1478320	1543200
	+192	3148356	3003200	2894560
	+216	3582385	3633940	3863900
	+240	140317	147770	142320
	+264	120214	162670	172580
	+288	319815	383840	369040
	+312	475060	410345	493960
	C6 cell line
	Surface charge	Mean fluorescence intensity
	Blank	1001	1078	1143
	+120	34979	31302	28302
	+168	40480	37832	34320
	+192	48444	50320	52456
	+216	61504	63394	66390
	+240	4644	4777	4232
	+264	5645	6267	7258
	+288	6515	8384	6904
	+312	9562	10345	9396

## Sheet: Fig.4B
Fig.4B Flow cytometry analysis of pFn+216-mediated GFP delivery in live cells.
		Mean fluorescence intensity
	PBS	2833	2746	2984
	GFP	3008	3093	3291
	PULSin@GFP	16927	18556	15897
	pFn+216@GFP	200217	211872	194736

## Sheet: Fig.4C
Fig.4C Flow cytometry analysis of the cellular uptake mechanism of pFn+216 (n=3). The MFI of pFn+216@GFP was set as 100% as a positive control.
		Cellular Uptake Ratio (%)
	PBS	104.04	100.02	95.94
	4℃	4.25	4.41	4.36
	Heparan	34.2	36.74	38.55
	Nystatin	43.56	46.22	42.99
	Chlorpromazine	63.45	58.46	57.49
	Dynasore	60.66	59.43	64.32
	Cytochalasin D	84.56	90.69	80.56
	αCD71	88.67	98.44	93.56

## Sheet: Fig.4F
Fig.4F Comparison of lysosomal escape efficiency between pFn+216@HiBit and PULSin@HiBit using the HiBiT-LgBiT assay.
		Normalised radiance in live cells (p/s/cm2/sr)
	Hibit	56	38	44	29	38
	PULSin@Hibit	849	1008	769	1302	343
	pFn+216@Hibit	17587	19471	16051	17150	18150
		Normalised radiance in permeabilised cells (p/s/cm2/sr)
	Hibit	13895	11395	12320	9345	10456
	PULSin@Hibit	25877	23336	24880	27945	22567
	pFn+216@Hibit	53964	50346	44693	49245	46036
		Relative Escape Efficiency (%)
	Hibit	0.004	0.0033	0.0036	0.0031	0.0036
	PULSin@Hibit	0.0328	0.0432	0.0309	0.0466	0.0152
	pFn+216@Hibit	0.325909	0.386752	0.359148	0.348266	0.394266

## Sheet: Fig.4G
Fig.4G Particle size of pFn+216@GFP at different pH levels.
	Size (d.nm)	Intensity (%)
		pH 7.4	pH 6.5	pH 5.0
	0.4	0	0	0
	0.463	0	0	0
	0.536	0	0	0
	0.621	0	0	0
	0.719	0	0	0
	0.833	0	0	0
	0.965	0	0	0
	1.12	0	0	0
	1.29	0	0	0
	1.5	0	0	0
	1.74	0	0	0
	2.01	0	0	0
	2.33	0	0	0
	2.7	0	0	0
	3.12	0	0	0
	3.62	0	0	0
	4.19	0	0	0
	4.85	0	0	0
	5.61	0	0	0
	6.5	0	0	0
	7.53	0	0	0
	8.72	0	1.81	2.04
	10.1	0	8.55	8.14
	11.7	0	17.9	15.08
	13.5	0	22.8	18.42
	15.7	0	20.4	17.8
	18.2	0	14	14.84
	21	0	7.35	11.19
	24.4	0	2.84	5.33
	28.2	0	0.7	2.32
	32.7	0	0.08	0.81
	37.8	0	0	0.45
	43.8	0	0	0
	50.7	0	0	0
	58.8	0	0	0
	68.1	0	0	0
	78.8	6.48	0	0
	91.3	23.2	0	0
	106	33.7	0	0
	122	25.3	0	0
	142	9.84	0	0
	164	1.53	0	0
	190	0	0	0
	220	0	0	0
	255	0	0	0
	295	0	0	0
	342	0	0	0
	396	0	0	0
	459	0	0	0
	531	0	0	0
	615	0	0	0
	712	0	0	0
	825	0	0	0
	955	0	0	0
	1110	0	0	0
	1280	0	0	0
	1480	0	0	0
	1720	0	0	0
	1990	0	0	0
	2300	0	0	0
	2670	0	0	0
	3090	0	0	0
	3580	0	0	0
	4150	0	0	0
	4800	0	0	0
	5560	0	0	0
	6440	0	0	0
	7460	0	0	0
	8630	0	0	0

## Sheet: Fig.5D&E
Fig.5D Cytotoxicity of pFn+216@Saporin and pFn+216@Rnase.
	Saporin (nM)	Cell viability (%)
		pFn+216@Saporin			PULSin@Saporin			Saporin
	0	93.36	97.82	98.54	99.18	100.47	93.41	97.1	105.82	97.08
	5	80.47	82.88	78.02	102.11	101.32	94.24	99.18	100.47	93.41
	10	66.41	75.1	68.86	93.58	95.9	102.59	94.21	97.5	96.9
	20	59.59	60.37	52.17	96.59	84.66	82.21	90.18	100.66	95.82
	40	45.49	47.74	43.05	78.95	79.52	70.35	91.57	105.24	94.18
	80	25.35	26.51	19.67	62.56	64.63	57.44	93.36	97.82	98.54
	160	16.47	20.67	10.89	46.72	48.53	37.86	82.79	87.49	80.97
	RNase A (nM)	Cell viability (%)
		pFn+216@RNase A			PULSin@RNase A			RNase A
	0	97.7	101.7	100.6	101.6	101.3	100.7	87.1	109	102.4
	50	79.1	85.5	89.5	91.4	89.9	86.1	86.1	94.5	89
	100	73.6	80.8	64.5	82.3	82.7	82.2	88.7	90.1	102.8
	200	49.6	47.2	47.5	76.9	77.5	80.7	90.4	102.4	99.3
	400	48.9	46.5	48.9	71	70.4	67.5	74.6	99	100.6
	800	35.7	32.7	37.1	74.1	53.7	66.7	74.8	75.1	90.6

## Sheet: Fig.5G
Fig.5G Detection of GFP gene cleavage in HEK-293T-GFP cells treated with pFn+216@RNP using the T7 endonuclease I (T7E1) assay.

[truncated: 64 more sheets: Fig.5I, Fig.6D, Fig.6G, Fig.7D, Fig.7E, Fig.7F, Fig.7G, Fig.7I-J, Fig.7K, Fig.7L, Fig.7N, Fig.S2B, Fig.S2C, Fig.S4, Fig.S5A, Fig.S5B, Fig.S6B, Fig.S6C, Fig.S7A, Fig.S7B …]
